# Supplementary material for: Comparing the Outcomes of Cast Immobilization with and Without K-Wire Fixation for Displaced Distal Radius Fractures in the Pediatric Population: A Systematic Review and Meta-Analysis
Source: Medicina (Kaunas). 2025 May 6;61(5):852. doi: 10.3390/medicina61050852 (PMC12112781; doi:10.3390/medicina61050852)
Supplement: Supplementary file 1 [file medicina-61-00852-s001.zip]

Archive with 1 entries (1 files):
- medicina-3564241-supplementary.pdf
